# Supplementary material for: Advanced Catalytic Peroxymonosulfate Activation via Zeolite-Supported Cu3Mn-Layered Double Hydroxide for Enhanced Oxidative Degradation of Bisphenol A (BPA)
Source: Toxics. 2025 Oct 17;13(10):889. doi: 10.3390/toxics13100889 (PMC12568224; doi:10.3390/toxics13100889)
Supplement: Supplementary file 1 [file toxics-13-00889-s001.zip]

Archive with 1 entries (1 files):
- toxics-3879025-supplementary.pdf
